# Supplementary material for: Unprecedented Neoverrucosane and Cyathane Diterpenoids with Anti-Neuroinflammatory Activity from Cultures of the Culinary-Medicinal Mushroom Hericium erinaceus
Source: Molecules. 2023 Aug 31;28(17):6380. doi: 10.3390/molecules28176380 (PMC10489798; doi:10.3390/molecules28176380)
Supplement: Supplementary file 1 [file molecules-28-06380-s001.zip]

Archive with 4 entries (4 files):
- Dataset_DP4+.xlsx
- MD_for_iNOS-2_docking_complex.mp4
- supplementary materials.pdf
- The original PAGE graph of WB.pdf
