# Supplementary material for: Unprecedented Neoverrucosane and Cyathane Diterpenoids with Anti-Neuroinflammatory Activity from Cultures of the Culinary-Medicinal Mushroom Hericium erinaceus
Source: Molecules. 2023 Aug 31;28(17):6380. doi: 10.3390/molecules28176380 (PMC10489798; doi:10.3390/molecules28176380)
Supplement: Supplementary file 1 [file molecules-28-06380-s001.zip › Dataset_DP4+.xlsx]

## Sheet: Main
Functional		Solvent?		Basis Set		Type of Data
mPW1PW91		PCM		6-311+G(d,p)		Unscaled Shifts
		H (sDP4+)	-	-	-	-	-	-	-	-	-	-	-	-	-	-	-	-
		C (sDP4+)	0.000613318	1.06471e-08	5.16122e-10	0.0278946	0.000613176	1.06466e-08	0.273544	0.0278847	4.37977e-05	0.0046421	0.195576	5.16101e-10	4.37434e-05	5.16122e-10	0.195665	0.27348
		sDP4+	0.000613318	1.06471e-08	5.16122e-10	0.0278946	0.000613176	1.06466e-08	0.273544	0.0278847	4.37977e-05	0.0046421	0.195576	5.16101e-10	4.37434e-05	5.16122e-10	0.195665	0.27348
		H (uDP4+)	-	-	-	-	-	-	-	-	-	-	-	-	-	-	-	-
		C (uDP4+)	4.93032e-09	1.48719e-08	1.4128e-10	5.46258e-05	4.9313e-09	1.48695e-08	3.03797e-06	5.46369e-05	0.248773	0.502584	5.61803e-08	1.41256e-10	0.248527	1.4128e-10	5.61905e-08	3.03675e-06
		uDP4+	4.93032e-09	1.48719e-08	1.4128e-10	5.46258e-05	4.9313e-09	1.48695e-08	3.03797e-06	5.46369e-05	0.248773	0.502584	5.61803e-08	1.41256e-10	0.248527	1.4128e-10	5.61905e-08	3.03675e-06
		H (DP4+)	-	-	-	-	-	-	-	-	-	-	-	-	-	-	-	-
		C (DP4+)	1.28154e-09	6.71072e-14	3.09033e-17	0.000645788	1.2815e-09	6.7093e-14	0.000352194	0.000645689	0.00461771	0.98877	4.65663e-06	3.08968e-17	0.00460742	3.09033e-17	4.65958e-06	0.000351971
		DP4+	1.28154e-09	6.71072e-14	3.09033e-17	0.000645788	1.2815e-09	6.7093e-14	0.000352194	0.000645689	0.00461771	0.98877	4.65663e-06	3.08968e-17	0.00460742	3.09033e-17	4.65958e-06	0.000351971
			Unscaled Shifts	Unscaled Shifts	Unscaled Shifts	Unscaled Shifts	Unscaled Shifts	Unscaled Shifts	Unscaled Shifts	Unscaled Shifts	Unscaled Shifts	Unscaled Shifts	Unscaled Shifts	Unscaled Shifts	Unscaled Shifts	Unscaled Shifts	Unscaled Shifts	Unscaled Shifts
Nuclei	sp2?	Experimental	Isomer 1	Isomer 2	Isomer 3	Isomer 4	Isomer 5	Isomer 6	Isomer 7	Isomer 8	Isomer 9	Isomer 10	Isomer 11	Isomer 12	Isomer 13	Isomer 14	Isomer 15	Isomer 16
C	x	140.2	144.215	159.498	162.059	144.491	144.215	159.498	144.219	144.491	159.304	156.912	144.206	162.059	159.304	162.059	144.206	144.219
C	x	140.1	140.79	144.242	143.609	143.233	140.79	144.242	142.044	143.233	143.427	143.775	141.019	143.609	143.427	143.609	141.019	142.044
C	x	139.3	140.693	141.748	141.867	140.645	140.693	141.748	141.031	140.645	141.969	141.993	140.637	141.867	141.969	141.867	140.637	141.031
C	x	121.8	137.684	129.313	123.437	137.92	137.684	129.314	127.064	137.92	127.087	130.413	127.674	123.437	127.087	123.437	127.674	127.064
C		108.4	101.945	118.301	118.819	104.268	101.945	118.301	104.978	104.268	114.451	116.432	101.843	118.819	114.451	118.819	101.843	104.978
C		91.6	95.3024	108.373	108.902	95.3219	95.3024	108.373	95.5293	95.322	104.756	105.915	94.6051	108.902	104.757	108.902	94.605	95.5292
C		85.9	81.7992	92.6817	94.6719	82.2102	81.7992	92.6817	80.9638	82.2102	94.2707	93.9911	82.0803	94.6719	94.2721	94.6719	82.0805	80.9637
C		82.8	77.9545	92.359	91.3396	78.9047	77.9545	92.359	75.3959	78.9047	88.4932	88.7332	76.4818	91.3396	88.4927	91.3396	76.4819	75.3958
C		79.3	73.9768	89.2478	88.0145	76.7279	73.9768	89.2479	74.3259	76.7278	85.1514	85.0803	73.9417	88.0145	85.1515	88.0145	73.9416	74.3259
C		71	69.0195	88.1872	83.4967	72.1809	69.0195	88.1871	72.6119	72.1809	83.131	84.5497	71.9747	83.4967	83.1305	83.4967	71.9747	72.612
C		64.3	66.3348	81.7681	82.7682	68.6798	66.3348	81.7682	64.902	68.6799	82.2447	79.1358	62.2948	82.7682	82.2448	82.7682	62.2947	64.902
C		53.2	52.8005	53.0797	52.9347	52.8487	52.8005	53.0797	53.0226	52.8486	55.9718	53.6877	53.0445	52.9346	55.9714	52.9347	53.0444	53.0226
C		50.9	46.9782	51.9264	52.5191	45.1846	46.9782	51.9264	45.1352	45.1848	53.0417	53.1551	46.9759	52.5191	53.0417	52.5191	46.976	45.1353
C		44.8	45.0271	47.4321	47.4026	44.5691	45.0271	47.4321	45.0621	44.569	47.1658	47.2233	45.1581	47.4026	47.1659	47.4026	45.1581	45.0622
C		41.9	44.4449	47.2274	47.3078	43.8562	44.4449	47.2275	44.2566	43.8561	47.0627	47.0851	44.1653	47.3078	47.0628	47.3078	44.1652	44.2566
C		39.2	40.6441	40.8958	40.9407	40.7121	40.6442	40.8957	40.7588	40.7122	40.9088	40.9198	40.7479	40.9407	40.9088	40.9407	40.748	40.7588
C		37.3	39.0484	39.3075	39.2503	39.0285	39.0485	39.3075	39.2218	39.0285	39.2545	39.345	39.205	39.2503	39.2544	39.2503	39.205	39.2218
C		30.5	33.639	34.4776	34.3267	33.9045	33.639	34.4775	32.9521	33.9045	34.597	34.5108	32.9021	34.3267	34.5969	34.3267	32.9021	32.952
C		29	30.8001	30.5345	30.6056	30.7767	30.8001	30.5345	30.7581	30.7768	30.6664	30.5166	30.7248	30.6057	30.6665	30.6056	30.7248	30.7581
C		28.4	30.394	30.5345	30.4973	30.4456	30.394	30.5345	30.293	30.4457	30.5305	30.5166	30.3334	30.4973	30.5302	30.4973	30.3334	30.293
C		28.3	28.8	29.8412	29.2944	28.7723	28.8	29.8411	28.7617	28.7722	28.8875	28.936	28.7894	29.2943	28.8875	29.2944	28.7894	28.7616
C		25.1	21.6536	22.0267	22.0221	21.6507	21.6535	22.0268	21.8544	21.6506	22.0482	22.1116	21.8056	22.0221	22.0484	22.0221	21.8057	21.8543
C		22.2	20.7368	20.767	20.7292	20.7494	20.7369	20.7671	20.7038	20.7494	20.7325	20.772	20.7062	20.7292	20.7324	20.7292	20.7062	20.7038
C		21.8	20.0846	20.0918	20.0814	20.0795	20.0846	20.0918	20.1159	20.0795	20.0743	20.0907	20.1104	20.0814	20.0743	20.0814	20.1105	20.1158
C		17.7	15.964	16.8146	17.003	16.0417	15.9641	16.8146	16.1541	16.0417	17.1261	16.9492	16.0952	17.003	17.1261	17.003	16.0952	16.154

## Sheet: Calculo DP4
	TMS (13C)	TMS (1H)	TMS (13C, sp2)	TMS (13C, sp3)	TMS (1H, sp2)	TMS (1H, sp3)
Promedio			7.9112	4.07177	0.343706	-0.0142804						All	3.6914e-28					Experimental	A	B	C	D	E	F	G	H	I	J	K	L	M	N	O	P
Sigma	1.57491	0.0983406	2.70164	1.93521	0.111844	0.110542						C	3.6914e-28					DP4++
DF	6.67108	2.89125	46.5625	11.1564	4.87978	2.89114						H	0
2.264e-31	3.93026e-36	1.90522e-37	1.0297e-29	2.26348e-31	3.93008e-36	1.00976e-28	1.02934e-29	1.61675e-32	1.71359e-30	7.2195e-29	1.90514e-37	1.61475e-32	1.90522e-37	7.22277e-29	1.00953e-28
2.264e-31	3.93026e-36	1.90522e-37	1.0297e-29	2.26348e-31	3.93008e-36	1.00976e-28	1.02934e-29	1.61675e-32	1.71359e-30	7.2195e-29	1.90514e-37	1.61475e-32	1.90522e-37	7.22277e-29	1.00953e-28		0	0	0	0	0	0	0	0	0	0	0	0	0	0	0	0		25	1595	140765	1600.73	1730.68	1723.9	1613.2	1600.73	1730.68	1592.11	1613.2	1712.35	1712.75	1587.52	1723.9	1712.35
Probabilidad																	Probabilidad																	C?	Exp C	Exp C^2	Unscaled C
A	B	C	D	E	F	G	H	I	J	K	L	M	N	O	P		A	B	C	D	E	F	G	H	I	J	K	L	M	N	O	P					A	B	C	D	E	F	G	H	I	J	K	L	M
0.133598	0.00391576	0.000590931	0.305263	0.133605	0.00391555	0.0536557	0.305258	0.00121259	0.00767846	0.031127	0.000590929	0.00121281	0.000590931	0.031129	0.0536513																			1	140.2	19656	144.215	159.498	162.059	144.491	144.215	159.498	144.219	144.491	159.304	156.912	144.206	162.059	159.304
0.217085	0.00138309	0.00132552	0.434904	0.217074	0.00138303	0.286941	0.434911	0.00259425	0.0025717	0.371346	0.0013256	0.00259401	0.00132552	0.371342	0.286951																			1	140.1	19628	140.79	144.242	143.609	143.233	140.79	144.242	142.044	143.233	143.427	143.775	141.019	143.609	143.427
0.355008	0.000565135	0.000808655	0.128821	0.355028	0.000565123	0.32793	0.128835	0.00178118	0.00145751	0.281701	0.000808629	0.00178114	0.000808655	0.281699	0.327926																			1	139.3	19404.5	140.693	141.748	141.867	140.645	140.693	141.748	141.031	140.645	141.969	141.993	140.637	141.867	141.969
5.76738e-05	0.0508882	0.0011515	8.93205e-05	5.76734e-05	0.0508897	0.0148005	8.93191e-05	0.030803	0.313982	0.00593655	0.00115148	0.0308045	0.0011515	0.00593648	0.014802																			1	121.8	14835.2	137.684	129.313	123.437	137.92	137.684	129.314	127.064	137.92	127.087	130.413	127.674	123.437	127.087
0.00149672	0.430691	0.240041	0.0037985	0.00149682	0.430696	0.0240676	0.00379823	0.131878	0.422433	0.00288773	0.240048	0.131867	0.240041	0.00288774	0.0240672																			1	108.4	11750.6	101.945	118.301	118.819	104.268	101.945	118.301	104.978	104.268	114.451	116.432	101.843	118.819	114.451
0.0658176	0.00112915	0.00066668	0.131241	0.0658173	0.00112914	0.0314646	0.13124	0.00492254	0.00256548	0.0512251	0.00066668	0.00492127	0.00066668	0.0512292	0.0314667																			1	91.6	8390.56	95.3024	108.373	108.902	95.3219	95.3024	108.373	95.5293	95.322	104.756	105.915	94.6051	108.902	104.757
0.0118347	0.347831	0.186936	0.00945765	0.0118338	0.347837	0.00908926	0.00945716	0.145093	0.197314	0.0289881	0.186936	0.144939	0.186936	0.0289927	0.00908872																			1	85.9	7378.81	81.7992	92.6817	94.6719	82.2102	81.7992	92.6817	80.9638	82.2102	94.2707	93.9911	82.0803	94.6719	94.2721
0.0070088	0.109806	0.181087	0.00877867	0.00700878	0.109809	0.00160466	0.00877826	0.395537	0.424182	0.00402087	0.181085	0.39542	0.181087	0.00402112	0.00160466																			1	82.8	6855.84	77.9545	92.359	91.3396	78.9047	77.9545	92.359	75.3959	78.9047	88.4932	88.7332	76.4818	91.3396	88.4927
0.00521448	0.0621818	0.125585	0.0281905	0.00521447	0.0621784	0.00951543	0.0281868	0.490713	0.454081	0.00851533	0.125585	0.490747	0.125585	0.00851467	0.00951559																			1	79.3	6288.49	73.9768	89.2478	88.0145	76.7279	73.9768	89.2479	74.3259	76.7278	85.1514	85.0803	73.9417	88.0145	85.1515
0.0951285	0.000331635	0.00396474	0.453299	0.095128	0.000331645	0.17452	0.453311	0.00334377	0.0014426	0.237505	0.00396465	0.00334486	0.00396474	0.23749	0.174506																			1	71	5041	69.0195	88.1872	83.4967	72.1809	69.0195	88.1871	72.6119	72.1809	83.131	84.5497	71.9747	83.4967	83.1305
0.154242	0.000217382	0.000122548	0.0336757	0.154243	0.000217377	0.336162	0.0336743	0.000118138	0.000519014	0.161523	0.000122548	0.000118132	0.000122548	0.161513	0.336151																			1	64.3	4134.49	66.3348	81.7681	82.7682	68.6798	66.3348	81.7682	64.902	68.6799	82.2447	79.1358	62.2948	82.7682	82.2448
0.411452	0.0190779	0.0200504	0.339952	0.411448	0.0190787	0.477964	0.339928	0.269903	0.0484844	0.443159	0.0200498	0.269834	0.0200504	0.443182	0.477954																			1	53.2	2830.24	52.8005	53.0797	52.9347	52.8487	52.8005	53.0797	53.0226	52.8486	55.9718	53.6877	53.0445	52.9346	55.9714
0.0272137	0.0563522	0.106633	0.00520254	0.0272135	0.0563541	0.0070859	0.00520324	0.197384	0.222464	0.0345673	0.106633	0.197386	0.106633	0.0345699	0.00708654																			1	50.9	2590.81	46.9782	51.9264	52.5191	45.1846	46.9782	51.9264	45.1352	45.1848	53.0417	53.1551	46.9759	52.5191	53.0417
0.394986	0.287148	0.31676	0.432183	0.394992	0.287142	0.34832	0.432159	0.315324	0.343078	0.311177	0.316746	0.315339	0.31676	0.311178	0.348299																			1	44.8	2007.04	45.0271	47.4321	47.4026	44.5691	45.0271	47.4321	45.0621	44.569	47.1658	47.2233	45.1581	47.4026	47.1659
0.0645534	0.151072	0.123241	0.133094	0.0645544	0.151067	0.0656755	0.133105	0.124856	0.114992	0.066668	0.123241	0.124849	0.123241	0.0666743	0.0656742																			1	41.9	1755.61	44.4449	47.2274	47.3078	43.8562	44.4449	47.2275	44.2566	43.8561	47.0627	47.0851	44.1653	47.3078	47.0628
0.153594	0.218041	0.25109	0.175372	0.153577	0.218027	0.125281	0.175359	0.273386	0.295756	0.120828	0.251081	0.273387	0.25109	0.120821	0.125279																			1	39.2	1536.64	40.6441	40.8958	40.9407	40.7121	40.6442	40.8957	40.7588	40.7122	40.9088	40.9198	40.7479	40.9407	40.9088
0.115531	0.301001	0.319789	0.140341	0.115523	0.30099	0.0901417	0.140341	0.349059	0.392917	0.0879381	0.31979	0.349038	0.319789	0.0879398	0.0901347																			1	37.3	1391.29	39.0484	39.3075	39.2503	39.0285	39.0485	39.3075	39.2218	39.0285	39.2545	39.345	39.205	39.2503	39.2544
0.0307535	0.186537	0.188417	0.0281362	0.0307541	0.186545	0.0523632	0.028136	0.144001	0.138148	0.0542178	0.188415	0.144011	0.188417	0.0542186	0.0523656																			1	30.5	930.25	33.639	34.4776	34.3267	33.9045	33.639	34.4775	32.9521	33.9045	34.597	34.5108	32.9021	34.3267	34.5969
0.0938093	0.36015	0.400722	0.10637	0.0938044	0.36015	0.0935082	0.10636	0.424585	0.426495	0.0964011	0.400738	0.424589	0.400722	0.0964032	0.0935125																			1	29	841	30.8001	30.5345	30.6056	30.7767	30.8001	30.5345	30.7581	30.7768	30.6664	30.5166	30.7248	30.6057	30.6665
0.0786162	0.497854	0.478978	0.0835113	0.0786173	0.497854	0.0827026	0.0835034	0.460931	0.428715	0.0802049	0.478979	0.460985	0.478978	0.0802061	0.0826996																			1	28.4	806.56	30.394	30.5345	30.4973	30.4456	30.394	30.5345	30.293	30.4457	30.5305	30.5166	30.3334	30.4973	30.5302
0.257761	0.375042	0.290593	0.282412	0.257764	0.375018	0.259702	0.282427	0.226413	0.26203	0.257085	0.290592	0.22641	0.290593	0.257088	0.259712																			1	28.3	800.89	28.8	29.8412	29.2944	28.7723	28.8	29.8411	28.7617	28.7722	28.8875	28.936	28.7894	29.2943	28.8875
0.0690833	0.0147799	0.0157676	0.0674279	0.0690764	0.014781	0.0795941	0.0674241	0.0155471	0.0190605	0.0729007	0.0157679	0.0155494	0.0157676	0.0729049	0.0795878																			1	25.1	630.01	21.6536	22.0267	22.0221	21.6507	21.6535	22.0268	21.8544	21.6506	22.0482	22.1116	21.8056	22.0221	22.0484
0.338705	0.0671426	0.0696935	0.338085	0.338717	0.0671477	0.322196	0.338091	0.0666441	0.0811681	0.310385	0.0696945	0.0666406	0.0696935	0.310381	0.322207																			1	22.2	492.84	20.7368	20.767	20.7292	20.7494	20.7369	20.7671	20.7038	20.7494	20.7325	20.772	20.7062	20.7292	20.7324
0.289143	0.0554493	0.0587292	0.286573	0.28912	0.0554492	0.285336	0.286579	0.0553594	0.066399	0.272181	0.0587309	0.055363	0.0587292	0.272193	0.285316																			1	21.8	475.24	20.0846	20.0918	20.0814	20.0795	20.0846	20.0918	20.1159	20.0795	20.0743	20.0907	20.1104	20.0814	20.0743
0.304348	0.143447	0.173854	0.327787	0.304359	0.143447	0.325502	0.327795	0.177067	0.182888	0.295863	0.17385	0.177062	0.173854	0.295859	0.325487																			1	17.7	313.29	15.964	16.8146	17.003	16.0417	15.9641	16.8146	16.1541	16.0417	17.1261	16.9492	16.0952	17.003	17.1261
																																		0
																																		0
																																		0
																																		0
																																		0
																																		0
																																		0
																																		0
																																		0
																																		0
																																		0
																																		0
																																		0
																																		0
																																		0
																																		0
																																		0
																																		0
																																		0
																																		0
																																		0
																																		0
																																		0
																																		0
																																		0
																																		0
																																		0
																																		0
																																		0
																																		0
																																		0
																																		0
																																		0
																																		0
																																		0
																																		0
																																		0
																																		0
																																		0
																																		0
																																		0
																																		0
																																		0
																																		0
																																		0
																																		0
																																		0
																																		0
																																		0
																																		0
																																		0
																																		0
																																		0
																																		0
																																		0
																																		0
																																		0
																																		0
																																		0
																																		0
																																		0
																																		0
																																		0
																																		0
																																		0
																																		0
																																		0
																																		0
																																		0
																																		0
																																		0
																																		0
																																		0
																																		0
																																		0
																																		0
																																		0
																																		0
																																		0
																																		0
																																		0
																																		0
																																		0
																																		0
																																		0
																																		0
																																		0
																																		0
																																		0
																																		0
																																		0
																																		0
																																		0
																																		0
																																		0
																																		0
																																		0
																																		0
																																		0
																																		0
																																		0
																																		0
																																		0
																																		0
																																		0
																																		0
																																		0
																																		0
																																		0
																																		0
																																		0
																																		0
																																		0
																																		0
																																		0
																																		0
																																		0
																																		0
																																		0
																																		0
																																		0
																																		0
																																		0
																																		0
																																		0
																																		0
																																		0
																																		0
																																		0
																																		0
																																		0
																																		0
																																		0
																																		0
																																		0
																																		0
																																		0
																																		0
																																		0
																																		0
																																		0
																																		0
																																		0
																																		0
																																		0
																																		0
																																		0
																																		0
																																		0
																																		0
																																		0
																																		0
																																		0
																																		0
																																		0
																																		0
																																		0
																																		0
																																		0
																																		0
																																		0
[truncated: 120 more columns]

## Sheet: Chemical Shifts
	Chemical Shifts			TMS	C	188.019
					H	31.7794
Experimental	Unscaled Shifts																	Error Unscaled																	Scaled shifts
	A	B	C	D	E	F	G	H	I	J	K	L	M	N	O	P		A	B	C	D	E	F	G	H	I	J	K	L	M	N	O	P		A	B	C	D	E	F	G	H	I	J	K	L	M	N	O
140.2	144.215	159.498	162.059	144.491	144.215	159.498	144.219	144.491	159.304	156.912	144.206	162.059	159.304	162.059	144.206	144.219		4.01508	19.2977	21.8589	4.2912	4.01498	19.2978	4.01872	4.29139	19.1038	16.7124	4.006	21.859	19.1035	21.8589	4.0059	4.0188		142.126	146.368	149.289	141.046	142.126	146.369	143.18	141.046	148.092	145.481	143.801	149.289	148.092	149.289	143.801
140.1	140.79	144.242	143.609	143.233	140.79	144.242	142.044	143.233	143.427	143.775	141.019	143.609	143.427	143.609	141.019	142.044		0.689903	4.14199	3.50937	3.1332	0.689807	4.1419	1.9437	3.13339	3.32675	3.67455	0.918896	3.50948	3.32662	3.50937	0.918896	1.94363		138.78	132.414	132.348	139.831	138.78	132.414	141.036	139.831	133.355	133.342	140.642	132.348	133.355	132.348	140.642
139.3	140.693	141.748	141.867	140.645	140.693	141.748	141.031	140.645	141.969	141.993	140.637	141.867	141.969	141.867	140.637	141.031		1.39314	2.44764	2.56686	1.34506	1.39321	2.44758	1.73095	1.34535	2.66918	2.69266	1.33685	2.56681	2.66916	2.56686	1.33684	1.73095		138.686	130.133	130.748	137.33	138.686	130.133	140.038	137.331	132.002	131.696	140.263	130.748	132.002	130.748	140.263
121.8	137.684	129.313	123.437	137.92	137.684	129.314	127.064	137.92	127.087	130.413	127.674	123.437	127.087	123.437	127.674	127.064		15.8835	7.51349	1.63724	16.1197	15.8835	7.51351	5.2641	16.1199	5.28651	8.61259	5.87351	1.63722	5.28658	1.63724	5.87351	5.26396		135.746	118.76	113.826	134.698	135.746	118.76	126.271	134.698	118.187	120.996	127.413	113.826	118.187	113.826	127.413
108.4	101.945	118.301	118.819	104.268	101.945	118.301	104.978	104.268	114.451	116.432	101.843	118.819	114.451	118.819	101.843	104.978		-6.45472	9.90126	10.4195	-4.13161	-6.45462	9.90122	-3.4215	-4.13161	6.0509	8.03175	-6.55697	10.4194	6.05079	10.4195	-6.55697	-3.42154		100.837	108.687	109.586	102.19	100.837	108.687	104.502	102.19	106.458	108.078	101.808	109.585	106.458	109.586	101.808
91.6	95.3024	108.373	108.902	95.3219	95.3024	108.373	95.5293	95.322	104.756	105.915	94.6051	108.902	104.757	108.902	94.605	95.5292		3.70242	16.7727	17.3025	3.72186	3.70242	16.7727	3.92932	3.72195	13.1563	14.3153	3.00513	17.3025	13.1567	17.3025	3.00503	3.92922		94.3479	99.6057	100.48	93.5474	94.3479	99.6057	95.1884	93.5474	97.4597	98.3614	94.6328	100.48	97.46	100.48	94.6327
85.9	81.7992	92.6817	94.6719	82.2102	81.7992	92.6817	80.9638	82.2102	94.2707	93.9911	82.0803	94.6719	94.2721	94.6719	82.0805	80.9637		-4.10075	6.78168	8.77189	-3.68979	-4.10084	6.7817	-4.93618	-3.68979	8.37071	8.09112	-3.81968	8.77189	8.3721	8.77189	-3.8195	-4.93627		81.1579	85.2534	87.4128	80.8813	81.1578	85.2534	80.8316	80.8812	87.7266	87.3438	82.2173	87.4128	87.7279	87.4128	82.2175
82.8	77.9545	92.359	91.3396	78.9047	77.9545	92.359	75.3959	78.9047	88.4932	88.7332	76.4818	91.3396	88.4927	91.3396	76.4819	75.3958		-4.84552	9.55903	8.53957	-3.8953	-4.84552	9.55899	-7.40414	-3.8953	5.69319	5.93316	-6.3182	8.53958	5.69265	8.53957	-6.31812	-7.40415		77.4023	84.9583	84.353	77.6881	77.4023	84.9583	75.3435	77.688	82.3637	82.4856	76.6677	84.353	82.3632	84.353	76.6678
79.3	73.9768	89.2478	88.0145	76.7279	73.9768	89.2479	74.3259	76.7278	85.1514	85.0803	73.9417	88.0145	85.1515	88.0145	73.9416	74.3259		-5.32322	9.94784	8.71452	-2.57214	-5.32322	9.9479	-4.97408	-2.57224	5.85138	5.78034	-5.35827	8.71451	5.85153	8.71452	-5.35837	-4.97408		73.5169	82.1126	81.2999	75.5852	73.5169	82.1126	74.2888	75.585	79.2618	79.1105	74.1498	81.2999	79.2619	81.2999	74.1497
71	69.0195	88.1872	83.4967	72.1809	69.0195	88.1871	72.6119	72.1809	83.131	84.5497	71.9747	83.4967	83.1305	83.4967	71.9747	72.612		-1.98052	17.1872	12.4967	1.18088	-1.98052	17.1871	1.61189	1.18088	12.131	13.5497	0.974651	12.4967	12.1305	12.4967	0.974738	1.61196		68.6746	81.1424	77.1515	71.1927	68.6746	81.1424	72.5994	71.1927	77.3864	78.6202	72.1999	77.1515	77.3859	77.1515	72.2
64.3	66.3348	81.7681	82.7682	68.6798	66.3348	81.7682	64.902	68.6799	82.2447	79.1358	62.2948	82.7682	82.2448	82.7682	62.2947	64.902		2.0348	17.4681	18.4682	4.37978	2.0348	17.4682	0.601952	4.37987	17.9447	14.8358	-2.00519	18.4682	17.9448	18.4682	-2.00527	0.601981		66.0521	75.2711	76.4826	67.8106	66.0521	75.2711	64.9999	67.8106	76.5637	73.6179	62.6045	76.4826	76.5638	76.4826	62.6044
53.2	52.8005	53.0797	52.9347	52.8487	52.8005	53.0797	53.0226	52.8486	55.9718	53.6877	53.0445	52.9346	55.9714	52.9347	53.0444	53.0226		-0.3995	-0.12031	-0.265343	-0.351265	-0.3995	-0.120262	-0.17744	-0.351361	2.77176	0.487701	-0.155534	-0.265391	2.77136	-0.265343	-0.155621	-0.177421		52.8318	49.0304	49.0889	52.5175	52.8318	49.0305	53.2907	52.5174	52.1764	50.1047	53.4349	49.0889	52.1761	49.0889	53.4348
50.9	46.9782	51.9264	52.5191	45.1846	46.9782	51.9264	45.1352	45.1848	53.0417	53.1551	46.9759	52.5191	53.0417	52.5191	46.976	45.1353		-3.9218	1.02639	1.61915	-5.71537	-3.92179	1.02643	-5.76484	-5.71517	2.14171	2.25515	-3.9241	1.61913	2.14172	1.61915	-3.924	-5.76475		47.1445	47.9755	48.7074	45.1138	47.1445	47.9756	45.5163	45.114	49.4567	49.6126	47.4193	48.7074	49.4567	48.7074	47.4194
44.8	45.0271	47.4321	47.4026	44.5691	45.0271	47.4321	45.0621	44.569	47.1658	47.2233	45.1581	47.4026	47.1659	47.4026	45.1581	45.0622		0.22706	2.63212	2.60264	-0.230907	0.227051	2.63208	0.262121	-0.231003	2.36581	2.42331	0.358073	2.60256	2.36588	2.60264	0.358083	0.262198		45.2386	43.8647	44.0093	44.5192	45.2386	43.8647	45.4444	44.5191	44.0025	44.1318	45.6173	44.0092	44.0026	44.0093	45.6173
41.9	44.4449	47.2274	47.3078	43.8562	44.4449	47.2275	44.2566	43.8561	47.0627	47.0851	44.1653	47.3078	47.0628	47.3078	44.1652	44.2566		2.54491	5.32744	5.40781	1.95624	2.54491	5.32749	2.35657	1.95614	5.16271	5.18509	2.26533	5.4078	5.16278	5.40781	2.26524	2.35657		44.67	43.6775	43.9222	43.8306	44.67	43.6776	44.6504	43.8305	43.9068	44.0041	44.6333	43.9222	43.9068	43.9222	44.6332
39.2	40.6441	40.8958	40.9407	40.7121	40.6442	40.8957	40.7588	40.7122	40.9088	40.9198	40.7479	40.9407	40.9088	40.9407	40.748	40.7588		1.44407	1.69581	1.74074	1.51209	1.44424	1.69571	1.55884	1.51218	1.70878	1.71985	1.5479	1.74068	1.70878	1.74074	1.54799	1.55884		40.9573	37.8861	38.0759	40.7933	40.9574	37.886	41.2027	40.7934	38.1945	38.3076	41.2457	38.0758	38.1945	38.0759	41.2457
37.3	39.0484	39.3075	39.2503	39.0285	39.0485	39.3075	39.2218	39.0285	39.2545	39.345	39.205	39.2503	39.2544	39.2503	39.205	39.2218		1.74836	2.00755	1.95028	1.72846	1.74846	2.00749	1.92177	1.72846	1.95451	2.04497	1.90501	1.95027	1.9544	1.95028	1.905	1.92184		39.3986	36.4334	36.5237	39.1669	39.3987	36.4333	39.6877	39.1669	36.659	36.8525	39.7162	36.5237	36.6589	36.5237	39.7162
30.5	33.639	34.4776	34.3267	33.9045	33.639	34.4775	32.9521	33.9045	34.597	34.5108	32.9021	34.3267	34.5969	34.3267	32.9021	32.952		3.13897	3.97756	3.8267	3.40451	3.13897	3.9775	2.45212	3.40451	4.09701	4.0108	2.40211	3.8267	4.09691	3.8267	2.40211	2.45204		34.1147	32.0155	32.0028	34.217	34.1147	32.0154	33.5079	34.217	32.3358	32.3858	33.4683	32.0028	32.3357	32.0028	33.4683
29	30.8001	30.5345	30.6056	30.7767	30.8001	30.5345	30.7581	30.7768	30.6664	30.5166	30.7248	30.6057	30.6665	30.6056	30.7248	30.7581		1.80006	1.53446	1.60564	1.77671	1.80014	1.53446	1.75813	1.77681	1.66645	1.51661	1.7248	1.60569	1.66646	1.60564	1.72479	1.75805		31.3416	28.4088	28.586	31.1955	31.3417	28.4088	31.3453	31.1956	28.6873	28.6953	31.31	28.5861	28.6873	28.586	31.31
28.4	30.394	30.5345	30.4973	30.4456	30.394	30.5345	30.293	30.4457	30.5305	30.5166	30.3334	30.4973	30.5302	30.4973	30.3334	30.293		1.99401	2.13446	2.09733	2.04562	1.99402	2.13446	1.89299	2.04572	2.13048	2.11661	1.93339	2.09731	2.13023	2.09733	1.93339	1.89301		30.945	28.4088	28.4866	30.8757	30.945	28.4088	30.8868	30.8758	28.5611	28.6953	30.922	28.4865	28.5609	28.4866	30.922
28.3	28.8	29.8412	29.2944	28.7723	28.8	29.8411	28.7617	28.7722	28.8875	28.936	28.7894	29.2943	28.8875	29.2944	28.7894	28.7616		0.499981	1.5412	0.994365	0.472286	0.49999	1.54108	0.461708	0.47219	0.58748	0.636013	0.489432	0.994346	0.587451	0.994365	0.489432	0.461631		29.3879	27.7747	27.382	29.2592	29.3879	27.7746	29.3775	29.2591	27.036	27.2349	29.3916	27.382	27.036	27.382	29.3915
25.1	21.6536	22.0267	22.0221	21.6507	21.6535	22.0268	21.8544	21.6506	22.0482	22.1116	21.8056	22.0221	22.0484	22.0221	21.8057	21.8543		-3.4464	-3.07332	-3.07795	-3.44926	-3.44649	-3.07323	-3.24558	-3.44936	-3.05182	-2.98843	-3.2944	-3.07795	-3.05164	-3.07795	-3.29432	-3.2457		22.4073	20.627	20.7044	22.3796	22.4072	20.6271	22.5692	22.3796	20.6876	20.9293	22.4687	20.7044	20.6878	20.7044	22.4687
22.2	20.7368	20.767	20.7292	20.7494	20.7369	20.7671	20.7038	20.7494	20.7325	20.772	20.7062	20.7292	20.7324	20.7292	20.7062	20.7038		-1.46317	-1.43296	-1.47076	-1.4506	-1.46308	-1.43286	-1.49623	-1.4506	-1.4675	-1.42797	-1.49383	-1.47076	-1.46757	-1.47076	-1.49383	-1.4962		21.5118	19.4748	19.5173	21.5089	21.5118	19.4749	21.435	21.509	19.4663	19.6916	21.3789	19.5173	19.4663	19.5173	21.3788
21.8	20.0846	20.0918	20.0814	20.0795	20.0846	20.0918	20.1159	20.0795	20.0743	20.0907	20.1104	20.0814	20.0743	20.0814	20.1105	20.1158		-1.71536	-1.70821	-1.71859	-1.72047	-1.71544	-1.70821	-1.68409	-1.72047	-1.72573	-1.7093	-1.6896	-1.71857	-1.72567	-1.71859	-1.68952	-1.68421		20.8747	18.8572	18.9225	20.8618	20.8746	18.8572	20.8556	20.8619	18.8553	19.0621	20.7883	18.9225	18.8554	18.9225	20.7883
17.7	15.964	16.8146	17.003	16.0417	15.9641	16.8146	16.1541	16.0417	17.1261	16.9492	16.0952	17.003	17.1261	17.003	16.0952	16.154		-1.73597	-0.885431	-0.696971	-1.65827	-1.73589	-0.885431	-1.54589	-1.65827	-0.573872	-0.750774	-1.60479	-0.697019	-0.573921	-0.696971	-1.60479	-1.54599		16.8497	15.8596	16.0958	16.9612	16.8497	15.8596	16.9506	16.9613	16.1188	16.1595	16.8081	16.0958	16.1187	16.0958	16.8081
[truncated: 21 more columns]

## Sheet: Statistics
		B3LYP	B3LYP	B3LYP	B3LYP	B3LYP	B3LYP	B3LYP	B3LYP	B3LYP	B3LYP	B3LYP	B3LYP	mPW1PW91	mPW1PW91	mPW1PW91	mPW1PW91	mPW1PW91	mPW1PW91	mPW1PW91	mPW1PW91	mPW1PW91	mPW1PW91	mPW1PW91	mPW1PW91
		Gas Phase	Gas Phase	Gas Phase	Gas Phase	Gas Phase	Gas Phase	PCM	PCM	PCM	PCM	PCM	PCM	Gas Phase	Gas Phase	Gas Phase	Gas Phase	Gas Phase	Gas Phase	PCM	PCM	PCM	PCM	PCM	PCM
		6-31G(d)	6-31G(d,p)	6-31+G(d,p)	6-311G(d)	6-311G(d,p)	6-311+G(d,p)	6-31G(d)	6-31G(d,p)	6-31+G(d,p)	6-311G(d)	6-311G(d,p)	6-311+G(d,p)	6-31G(d)	6-31G(d,p)	6-31+G(d,p)	6-311G(d)	6-311G(d,p)	6-311+G(d,p)	6-31G(d)	6-31G(d,p)	6-31+G(d,p)	6-311G(d)	6-311G(d,p)	6-311+G(d,p)
TMS	C	189.715	191.55	192.59	183.613	183.89	183.425	190.072	191.894	193.071	184.105	184.35	183.889	193.86	195.536	196.095	188.845	189.159	188.679	194.267	195.928	196.609	188.237	188.488	188.019
	H	32.1826	31.7142	31.6377	32.2012	31.9154	31.9017	32.1769	31.7082	31.6354	32.1985	31.9135	31.9016	32.1159	31.6431	31.5661	32.3737	32.0829	32.066	32.1073	31.6342	31.56	32.0903	31.795	31.7794
13C	μ	-6.15715	-4.61606	-2.68191	5.91751	6.53847	7.37113	-5.22641	-3.69604	-1.41664	7.27884	7.8086	8.91946	-4.78708	-3.34644	-2.18474	6.08432	6.78107	7.51542	-3.78728	-2.36505	-0.920103	6.32051	6.88451	7.9112
TMS-sp2	σ	2.4881	2.45534	2.29377	2.34929	2.24132	2.25215	1.83816	1.83738	1.99389	2.6465	2.40903	3.06411	2.41018	2.30354	2.1048	2.03971	2.04768	1.96513	1.72432	1.67451	1.74836	2.30998	2.1444	2.70164
non scaled	ν	6.53169	6.71433	8.04852	5.85943	5.02616	6.18926	4.62479	4.85981	6.56201	14.7419	8.78056	77.0241	7.0255	6.53053	6.55087	4.27583	4.12181	4.83931	4.48409	4.67254	5.36432	9.6047	6.66323	46.5625
	σ (normal)	2.96217	2.9074	2.63842	2.87726	2.84664	2.70956	2.40552	2.36753	2.38315	2.84927	2.73662	3.10835	2.8314	2.74187	2.50522	2.78214	2.81627	2.50538	2.2734	2.18624	2.18579	2.59483	2.54504	2.76457
13C	μ	1.30169	2.04739	3.58432	4.73268	5.26472	5.15711	1.59602	2.33587	4.04354	5.16473	5.67784	5.59907	0.745258	1.40997	2.43126	4.28356	4.85143	4.74827	1.0866	1.7422	2.90851	3.64118	4.15413	4.07177
TMS-sp3	σ	1.64843	1.76485	1.89926	2.28492	2.21155	2.29444	1.59394	1.75193	1.89524	2.35496	2.27057	2.39501	1.48416	1.51634	1.605	1.73986	1.68907	1.81447	1.43273	1.50789	1.60002	1.8576	1.78708	1.93521
non scaled	ν	6.28871	7.31553	7.18404	15.7276	14.1474	18.5839	6.06483	7.41489	7.35941	20.6973	17.4074	23.2351	5.69123	6.06996	6.03928	6.30303	6.17786	8.74423	5.55839	6.21607	6.26933	9.39748	8.59154	11.1564
	σ (normal)	1.98624	2.06919	2.24605	2.4519	2.39318	2.43421	1.93897	2.05159	2.23429	2.48348	2.41999	2.51011	1.83387	1.85009	1.9745	2.12398	2.07267	2.07455	1.78574	1.83361	1.95831	2.1048	2.05147	2.14652
13C	μ	0	0	0	0.00277449	0.0172877	0.00674284	0	0	0	0.000289038	0.0111267	1.21096e-06	0	0	0	-0.0234379	-0.0109713	-0.00668193	0	0	0	-0.0120936	-0.00495345	-0.00704883
TMS	σ	1.58055	1.85247	2.08726	1.921	1.83737	1.83264	1.52502	1.7837	2.03419	1.84099	1.73777	1.80268	1.26683	1.44624	1.59781	1.60284	1.5465	1.5815	1.22669	1.39104	1.55688	1.56	1.49141	1.57491
scaled	ν	5.9698	8.73613	10.3855	7.16395	6.34092	7.38631	6.08745	8.77712	10.1722	7.31515	6.36554	7.9432	4.19213	5.32533	6.11338	4.90493	4.48449	5.76123	4.43106	5.57631	6.22741	5.79833	5.22565	6.67108
	σ (normal)	1.94342	2.11978	2.33267	2.26664	2.22047	2.15263	1.87053	2.04211	2.28019	2.1664	2.10169	2.09399	1.7325	1.83453	1.96077	2.07778	2.0586	1.96008	1.65399	1.74974	1.90461	1.93468	1.8987	1.8967
1H	μ	-0.171925	0.0159485	0.138598	-0.0354161	0.111883	0.162719	-0.091308	0.0971134	0.238028	0.062934	0.206232	0.266995	-0.0443987	0.13999	0.238698	0.305337	0.477599	0.516385	0.0473524	0.232759	0.34745	0.133253	0.296871	0.343706
TMS-sp2	σ	0.194369	0.177174	0.163413	0.169267	0.149174	0.144683	0.171758	0.149112	0.13195	0.147634	0.123977	0.118743	0.184901	0.16657	0.148632	0.167843	0.142467	0.137882	0.161845	0.136467	0.117602	0.146815	0.116941	0.111844
non scaled	ν	13.8078	9.19837	6.839	10.9349	7.27386	5.78487	10.3365	7.26778	5.34657	8.85427	5.98685	5.19593	13.0422	8.59532	5.84044	10.2054	6.24979	5.39422	10.5755	6.95419	4.91104	8.76351	5.31536	4.87978
	σ (normal)	0.210646	0.201038	0.196459	0.187886	0.176398	0.179493	0.192159	0.178113	0.172397	0.169229	0.155875	0.156214	0.201381	0.191039	0.184977	0.187633	0.173418	0.174084	0.180888	0.165547	0.158815	0.168409	0.151612	0.150091
1H	μ	-0.0561575	-0.0722184	-0.0599729	-0.0288862	-0.0718407	-0.0509424	-0.0131677	-0.0272398	-0.00325076	0.0185637	-0.0215344	0.00762662	-0.0649484	-0.084856	-0.0747853	0.238708	0.192553	0.209335	-0.0206884	-0.038035	-0.0179637	0.0090667	-0.0386016	-0.0142804
TMS-sp3	σ	0.168657	0.148681	0.134488	0.149354	0.130248	0.1354	0.151376	0.130353	0.119097	0.125553	0.104728	0.114686	0.156481	0.135857	0.126639	0.14775	0.123002	0.131123	0.136409	0.115746	0.111827	0.125046	0.0980982	0.110542
non scaled	ν	6.95016	4.8281	4.04736	3.9246	3.342	3.53082	7.44085	4.71548	3.97176	3.46635	2.75586	3.03266	6.12888	4.22332	3.68368	3.87844	3.12441	3.38758	6.25884	4.02594	3.65112	3.53603	2.59945	2.89114
	σ (normal)	0.199099	0.19085	0.183392	0.205402	0.192812	0.1958	0.176218	0.167701	0.16253	0.18129	0.171176	0.177645	0.189697	0.182109	0.178954	0.204092	0.188383	0.193248	0.16432	0.157201	0.157779	0.179107	0.166418	0.175278
1H	μ	0	0	0	-0.000179291	0.0021919	0.000608421	0	0	0	-0.000604127	0.00210487	0.00116225	0	0	0	-0.0012447	0.000240715	-0.000913512	0	0	0	-0.0013901	0.00108649	0.000381146
TMS	σ	0.139819	0.128443	0.127254	0.11648	0.113258	0.118515	0.1292	0.115038	0.110343	0.103074	0.0954158	0.0990949	0.128023	0.119938	0.121682	0.112954	0.10971	0.11742	0.116753	0.105071	0.104352	0.100698	0.0930643	0.0983406
scaled	ν	5.94175	4.81145	4.70287	3.29476	3.19661	3.40946	6.40805	4.8971	4.273	3.22789	2.84979	2.92919	5.0298	4.30333	4.31843	3.1597	3.06114	3.39377	5.54277	4.32256	3.89349	3.15667	2.78407	2.89125
	σ (normal)	0.171655	0.16663	0.166445	0.17657	0.175245	0.177658	0.155407	0.147865	0.147518	0.158326	0.157304	0.159931	0.164092	0.161331	0.163494	0.174909	0.173221	0.176632	0.145278	0.140549	0.144119	0.156234	0.155093	0.159406

## Sheet: Detailed Results
Functional		Solvent?		Basis Set		Type of Data
mPW1PW91		PCM		6-311+G(d,p)		Unscaled Shifts
		Isomer 1	Isomer 2	Isomer 3	Isomer 4	Isomer 5	Isomer 6	Isomer 7	Isomer 8	Isomer 9	Isomer 10	Isomer 11	Isomer 12	Isomer 13	Isomer 14	Isomer 15	Isomer 16
sDP4+ (H data)		-	-	-	-	-	-	-	-	-	-	-	-	-	-	-	-
sDP4+ (C data)		0.000613318	1.06471e-08	5.16122e-10	0.0278946	0.000613176	1.06466e-08	0.273544	0.0278847	4.37977e-05	0.0046421	0.195576	5.16101e-10	4.37434e-05	5.16122e-10	0.195665	0.27348
sDP4+ (all data)		0.000613318	1.06471e-08	5.16122e-10	0.0278946	0.000613176	1.06466e-08	0.273544	0.0278847	4.37977e-05	0.0046421	0.195576	5.16101e-10	4.37434e-05	5.16122e-10	0.195665	0.27348
uDP4+ (H data)		-	-	-	-	-	-	-	-	-	-	-	-	-	-	-	-
uDP4+ (C data)		4.93032e-09	1.48719e-08	1.4128e-10	5.46258e-05	4.9313e-09	1.48695e-08	3.03797e-06	5.46369e-05	0.248773	0.502584	5.61803e-08	1.41256e-10	0.248527	1.4128e-10	5.61905e-08	3.03675e-06
uDP4+ (all data)		4.93032e-09	1.48719e-08	1.4128e-10	5.46258e-05	4.9313e-09	1.48695e-08	3.03797e-06	5.46369e-05	0.248773	0.502584	5.61803e-08	1.41256e-10	0.248527	1.4128e-10	5.61905e-08	3.03675e-06
DP4+ (H data)		-	-	-	-	-	-	-	-	-	-	-	-	-	-	-	-
DP4+ (C data)		1.28154e-09	6.71072e-14	3.09033e-17	0.000645788	1.2815e-09	6.7093e-14	0.000352194	0.000645689	0.00461771	0.98877	4.65663e-06	3.08968e-17	0.00460742	3.09033e-17	4.65958e-06	0.000351971
DP4+ (all data)		1.28154e-09	6.71072e-14	3.09033e-17	0.000645788	1.2815e-09	6.7093e-14	0.000352194	0.000645689	0.00461771	0.98877	4.65663e-06	3.08968e-17	0.00460742	3.09033e-17	4.65958e-06	0.000351971
